# Supplementary material for: Soil Selenium (Se) Biofortification Changes the Physiological, Biochemical and Epigenetic Responses to Water Stress in Zea mays L. by Inducing a Higher Drought Tolerance
Source: Front Plant Sci. 2018 Mar 27;9:389. doi: 10.3389/fpls.2018.00389 (PMC5880925; doi:10.3389/fpls.2018.00389)
Supplement: TABLE S1 — Instrumental settings of the ICP-MS and HPLC. [file Table_1.XLSX]

## Sheet: Foglio1
	Instrumental settings of the ICP-MS and HPLC
	ICP-MS parameters
	Instrument:	Agilent 7900
	RF power:	1550 W
	RF Matching:	1.70 V
	Carrier gas flow rate:	Ar 1.10 L min-1
	Dilution Mode:	ON
	Dilution Gas:	Ar 0.1 L min-1
	Sampling depth:	8 mm
	S/C Temp:	- 1°C
	Collision Gas:	He
	Collision gas flow rate:	10 mL min-1
	Isotopes monitored:	77Se, 78Se, 80Se
	Integration Time /Mass:	0.6 sec
	HPLC
	Instrument	Agilent 1100
	Column	Hamilton, PRP-X100, 250 x 4.6 mm, 5μm particle size
	Flow rate	1 mL
	Injection volume	80 μL
	Mobile phase	ammonium acetate 6mM, pH=5.2, 2% methanol
		ammonium acetate 200mM, pH=5.2, 2% methanol
	Elution mode	Gradient mode:
		0-9 min 100% mobile phase A
		9-20min 100%mobile phase B
