# Supplementary material for: Soil Selenium (Se) Biofortification Changes the Physiological, Biochemical and Epigenetic Responses to Water Stress in Zea mays L. by Inducing a Higher Drought Tolerance
Source: Front Plant Sci. 2018 Mar 27;9:389. doi: 10.3389/fpls.2018.00389 (PMC5880925; doi:10.3389/fpls.2018.00389)
Supplement: TABLE S3 — Moisture of aerial parts and roots. Length of aerial parts. [file Table_3.XLSX]

## Sheet: Data
	moisture aerial parts	moisture roots	length aerial parts	Dry weight
Group	g 100g-1	g 100g-1	mm	(g plant-1)
WW-Se	83.98	76.2	600	4.72068
WW-Se	82.69	74.12	610	2.91241
WW-Se	83.45	79.65	650	5.06867
WW-Se	83.79	78.56	650	5.06216
WW-Se	84.12	77.89	620	3.82467
WW-Se	84.36	78.69	600	2.9742
DS-Se	85.09	74.2	580	3.46275
DS-Se	84.79	73.98	510	1.76929
DS-Se	84.02	74.02	560	2.11525
DS-Se	85.19	73.89	580	2.38696
DS-Se	84.25	74.25	600	2.24478
DS-Se	84.96	74.21	500	3.46275
WW+Se	84.2	79.69	700	6.33217
WW+Se	83.89	80.12	690	6.50642
WW+Se	84.12	78.56	750	6.2338
WW+Se	84.82	78.96	680	4.47861
WW+Se	83.65	78.84	630	5.13768
WW+Se	83.98	79.21	700	3.61296
DS+Se	86.5	78.58	650	3.69587
DS+Se	85	78.45	700	4.77208
DS+Se	85.69	78.69	680	4.8558
DS+Se	85.12	79.02	670	1.74328
DS+Se	85.98	79.03	700	4.36968
DS+Se	85.12	78.85	450	5.13127

## Sheet: Meta Data
Moisture		g 100g-1
Lenght		mm
WW	well watered
DS	drought stress.
WW-Se	normal irrigation without Se treatment
WW+Se	normal irrigation with Se treatment
DS-Se	drought stress conditions without Se treatment
DS+Se	drought stress conditions with Se treatment
