# Supplementary material for: Soil Selenium (Se) Biofortification Changes the Physiological, Biochemical and Epigenetic Responses to Water Stress in Zea mays L. by Inducing a Higher Drought Tolerance
Source: Front Plant Sci. 2018 Mar 27;9:389. doi: 10.3389/fpls.2018.00389 (PMC5880925; doi:10.3389/fpls.2018.00389)
Supplement: TABLE S4 — Principal component analysis, data. [file Table_4.XLSX]

## Sheet: Data
Group	Na	K	ChlA	ChlB	ChlTot	Car	Nitr	Phosp	Sulph	Chlor	Fluo	Nprot
WW-Se	0.125	58.43	23.67	18.91	42.59	9.76	6.59	1.1	0.97	2.96	0.19	14.9
WW+Se	0.135	62.1	28.25	20.39	48.64	10.2	9.71	2.96	1.96	5.99	0.56	16.4
DS-Se	0.106	64.1	14.6	7.89	22.49	3.86	4.9	1.24	1.07	1.88	0.25	13.7
DS+Se	0.161	64.11	10.8	6.33	17.13	3.14	2.41	0.56	0.83	1.54	0.11	16.4

## Sheet: Metadata
Na	Sodium	mg g-1	on dry basis
K	Potassium	mg g-1	on dry basis
ChlA	Chlorophyll a	mg g-1	on dry basis
Car	Carotenoid	mg g-1	on dry basis
Fluo	Fluorides	mg g-1	on dry basis
ChlB	Chlorophyll b	mg g-1	on dry basis
TotChl	Total Chlorophyll	mg g-1	on dry basis
Nitr	Nitrate	g 100g-1	on dry basis
Phosp	Phosphate	g 100g-1	on dry basis
Sulph	Sulphate	g 100g-1	on dry basis
Nprot	Proteic nitrogen	g 100g-1	on dry basis
Chlor	Chlorides	g 100g-1	on dry basis
Moisture		g 100g-1
Lenght		mm
WW	well watered
DS	drought stress.
WW-Se	normal irrigation without Se treatment
WW+Se	normal irrigation with Se treatment
DS-Se	drought stress conditions without Se treatment
DS+Se	drought stress conditions with Se treatment
